# Supplementary material for: Luteoloside Induces G0/G1 Phase Arrest of Neuroblastoma Cells by Targeting p38 MAPK
Source: Molecules. 2023 Feb 12;28(4):1748. doi: 10.3390/molecules28041748 (PMC9966487; doi:10.3390/molecules28041748)
Supplement: Supplementary file 1 [file molecules-28-01748-s001.zip]

Archive with 1 entries (1 files):
- molecules-2178744-SI.pdf
